# Supplementary material for: A Geographic Weighted Regression Analysis of the Health Opportunity Index and Stroke Prevalence in Health and Human Services Region 3
Source: Int J Environ Res Public Health. 2025 Oct 9;22(10):1542. doi: 10.3390/ijerph22101542 (PMC12562347; doi:10.3390/ijerph22101542)
Supplement: Supplementary file 1 [file ijerph-22-01542-s001.zip]

Archive with 1 entries (1 files):
- ijerph-3776795-supplementary.pdf
